# Supplementary material for: Identification of compound heterozygous variants in MSH4 as a novel genetic cause of diminished ovarian reserve
Source: Reprod Biol Endocrinol. 2023 Aug 24;21:76. doi: 10.1186/s12958-023-01127-0 (PMC10464148; doi:10.1186/s12958-023-01127-0)
Supplement: Supplementary file 1 — Supplementary Material 1 [file 12958_2023_1127_MOESM1_ESM.xlsx]

## Sheet: sheet 1
Primer name	Primer sequence
86247-MSH4-F	CCTGAGCTCAAGCAATCAAG
87364-MSH4-R	TGTTGGGTCAGTGACAGCCA
91218-MSH4-F	CTTGGAGTAATCTGGCTTTG
91445-MSH4-F	GGGCAGAAACAGTCTTGTGG
94146-MSH4-R	GCACATGGAGGCAATTACTG
94508-MSH4-R	CAACAGAGTGAGACCCTGTC
pcDNA3.1-MSH4-BamHI-F	GCTCGGATCCATGGTTCGACCAGAATTTACTGAT
pcDNA3.1-fusion-F	CCAATTTCAATTGCACCGGGTTCACGCCAT
pcDNA3.1-fusion-R	ATGGCGTGAACCCGGTGCAATTGAAATTGG
pcDNA3.1-3*flag-N-MSH4-XhoI-F	TCTGCTCGAGGATTTTTCATCCAGATGACTAC
MSH4-mut1-F	TTATGAAAGAAATGAGATAGCATATATTCT
MSH4-mut1-R	AGAATATATGCTATCTCATTTCTTTCATAA
MSH4-mut2-F	ATTTACACTGTTTGCTGCACATTTCCTGGAAC
MSH4-mut2-R	GTTCCAGGAAATGTGCAGCAAACAGTGTAAAT
pcDNA3.1-3*flag-N-MSH4-ApaI-R	AAACGGGCCCTCTAGATTATTCTTCAGTCTTTTCTGGAAC
MSH4-qpcr-F	GACGATGACAAGCTTGGTACC
MSH4-qpcr-R	ACAGGTGGATGCAGAGACC
GAPDH-qpcr-F	CCACTCCTCCACCTTTGACG
GAPDH-qpcr-R	CCACCACCCTGTTGCTGTAC
